# Supplementary material for: Cellular internalization of bystander nanomaterial induced by TAT-nanoparticles and regulated by extracellular cysteine
Source: Nat Commun. 2019 Aug 13;10:3646. doi: 10.1038/s41467-019-11631-w (PMC6692393; doi:10.1038/s41467-019-11631-w)
Supplement: Supplementary file 2 — source data [file 41467_2019_11631_MOESM2_ESM.xlsx]

## Sheet: Table 1
			Size, nm						Zeta potential, mV
	No.	NPs	1	2	3	Average	SD		1	2	3	Average	SD
	1	488-AgNP-NAB	44.23	41.27	42.04	42.5133	1.25391		-2.19	-5.35	-3.26	-3.6	1.31228
	2	555-AgNP-NAB	48.79	45.89	41.56	45.4133	2.97082		-6.46	-7.42	-7.26	-7.04667	0.419947
	3	647-AgNP-NAB	54.21	49.32	47.25	50.26	2.91812		-9.08	-8.03	-8.51	-8.54	0.429185
	4	555-AgNP-D-TAT-NH2	56.22	59.26	51.23	55.57	3.3103		-4.75	-5.96	-4.84	-5.18333	0.550414
	5	647-AuNP-NAB	43.83	38.13	36.29	39.4167	3.20983		-4.55	-4.34	-5.87	-4.92	0.6772
	6	488-AuNP-D-TAT-NH2	38.02	36.25	40.12	38.13	1.58183		-4.88	-4.25	-3.64	-4.25667	0.50625
	7	647-AuNP-D-TAT-NH2	38.66	34.88	42.51	38.6833	3.11498		-3.92	-3.33	-3.21	-3.48667	0.310305
	8	Au50	73.06	70.12	68.98	70.72	1.71884		-2.27	-2.66	-2.3	-2.41	0.1772
	9	647-IONP	34.98	34.39	33.28	34.2167	0.704762		-7.64	-3.32	-5.1	-5.35333	1.77271
	10	647-IONP-D-TAT-NH2	37.96	29.93	40.29	36.06	4.43771		-6.88	0.396	-0.86	-2.448	3.17557
	11	488-QD	19.46	17.26	18.34	18.3533	0.898196		-8.71	-9.26	-8.24	-8.73667	0.41684
	12	647-QD	18.47	18.36	21.38	19.4033	1.39844		-5.98	-6.66	-6.33	-6.32333	0.277649
	13	647-QD-D-TAT-NH2	23.61	25.31	22.17	23.6967	1.28336		-5.36	-2.9	-4.28	-4.18	1.00678

## Sheet: Fig 1
Fig 1 a, T-Ag bystander to Ag, Au, IONP, QD, BSA and Dextran in DMEM
CHO	Bystander uptake of Ag-647					H1975	Bystander uptake of Ag-647
	Cells	Ag-647	Ag-647+TAT	Ag-647+T-Ag			Cells	Ag-647	Ag-647+TAT	Ag-647+T-Ag
	387	2200	45088	33993			640	1675	7412	95185
	398	2461	48585	37873			526	1646	8519	120414
	390	2595	44563	44759			489	1850	8333	194217
	334	993	42532	38109			471	1648	13678	102999
	336	955	33592	45038			504	2259	15970	177210
	329	941	43271	34611			498	1879	8760	106386
CHO	Bystander uptake of Au-647					H1975	Bystander uptake of Au-647
	Cells	Au-647	Au-647+TAT	Au-647+T-Ag			Cells	Au-647	Au-647+TAT	Au-647+T-Ag
	410	631	925	6006			640	986	1158	9685
	381	651	945	5621			526	812	968	5413
	396	642	927	6153			489	767	1002	5992
	334	695	1222	3220			467	691	811	5586
	336	709	1179	4610			474	719	902	6457
	329	853	1197	4425			475	730	884	7314
CHO	Bystander uptake of IONP-647					H1975	Bystander uptake of IONP-647
	Cells	IO-647	IO-647+TAT	IO-647+T-Ag			Cells	IO-647	IO-647+TAT	IO-647+T-Ag
	410	3643	3266	6950			566	4849	4110	10807
	381	3878	3308	5324			568	4618	3971	12195
	396	3287	3225	8561			640	5462	4784	7148
	387	2688	3857	5046			526	4782	4520	7433
	398	2614	3506	4546			471	4977	3653	6590
	390	2624	2837	4406			504	4278	4401	6427
CHO	Bystander uptake of QD-647					H1975	Bystander uptake of QD-647
	Cells	QD-647	QD-647+TAT	QD-647+T-Ag			Cells	QD-647	QD-647+TAT	QD-647+T-Ag
	357	12695	58383	69195			437	18144	93731	77901
	426	11950	59199	56057			475	20053	96455	90129
	427	11220	56455	64957			476	20370	106042	95242
CHO	Bystander uptake of BSA					H1975	Bystander uptake of BSA
	Cells	BSA	BSA+TAT	BSA+T-Ag			Cells	BSA	BSA+TAT	BSA+T-Ag
	2017	13794	33577	12582			3455	19198	37231	24520
	2134	13670	36814	13268			3535	26919	47282	24106
	2101	15256	36131	13327			3507	24618	42893	21449
	3615	13750	35242	13848			5222	24181	33737	23561
	3623	12090	28351	16138			5413	22561	40862	24255
	3726	12071	40394	14501			5561	23030	43934	25365
CHO	Bystander uptake of T70					H1975	Bystander uptake of T70
	Cells	T70	T70 + TAT	T70 + T-Ag			Cells	T70	T70 + TAT	T70 + T-Ag
	3615	10383	14314	8089			5222	14004	19020	13356
	3623	8615	12749	6953			5413	14702	18469	12673
	3726	8845	12496	8822			5561	14939	19290	13761
	Fig 1b T-NP bystander to Ag-488
CHO	cells	Ag-488	T-IO + Ag-488	T-QD + Ag-488		H1975	cells	Ag-488	T-IO + Ag-488	T-QD + Ag-488
	3120	3513	42388	15901			5242	5417	14899	8935
	3304	3301	67031	13544			5387	5445	13849	8985
	2982	2969	50005	12677			5396	5437	13350	9265
	Fig 1c T-Ag bystander to Ag-488/QD-488
	Ag-488 + T-Ag					Ag-488 + T-Ag					Ag-488 + T-Ag						Ag-488 alone
	Green: Ag-488 uptake		Magnify: 40x10			Red: T-Ag uptake		Magnify: 40x10			Merge: Green/Ag-488, Red/T-Ag, blue/Nuclei, 40x10						Merge: Green/Ag-488, blue/Nuclei. Magnify 63x10
	QD-488 + T-Ag					QD-488 + T-Ag					QD-488 + T-Ag						QD-488 alone
	Green: QD-488 uptake		Magnify: 63x10			Red: T-Ag uptake		Magnify: 63x10			Merge: Green/QD-488, Red/T-Ag, blue/Nuclei, 63x10						Merge: Green/QD-488, blue/Nuclei. Magnify 63x10
	Selected other repeated images
	Ag-488 + T-Ag					Ag-488 + T-Ag					Ag-488 + T-Ag						Ag-488 alone
	Green: Ag-488 uptake		Magnify: 40x10			Red: T-Ag uptake		Magnify: 40x10			Merge: Green/Ag-488, Red/T-Ag, blue/Nuclei, 40x10						Merge: Green/Ag-488, blue/Nuclei.
																						Magnify 63x10
																						Magnify 20x10
	QD-488 + T-Ag					QD-488 + T-Ag					QD-488 + T-Ag						QD-488 alone
	Green: QD-488 uptake		Magnify: 63x10			Red: T-Ag uptake		Magnify: 63x10			Merge: Green/QD-488, Red/T-Ag, blue/Nuclei, 63x10						Merge: Green/QD-488, blue/Nuclei. Magnify 63x10

## Sheet: Fig 2
Fig 2a T T-Ag bystander to NPs, CHO cells + HS pre-incubation, NP uptake								Fig 2b T T-Ag bystander to NPs, CHOpgs745 cells, NP uptake								Fig 2c-e MP inhibitors for T-Ag bystander
	Cell	Au	Au+TAT	Au+T-Ag					cells	Au	Au+TAT	Au+T-Ag				2c bystander uptake of Ag-647		cells	Ag-647	DMEM+DMSO	Rottlerin	EIPA	MbCD	Cytochalasin D
	306	501	516	531					356	815	913	980						341	973	65294	51057	39000	8810	2010
	308	530	524	552					354	818	891	875						336	981	69319	51528	38790	9316	2913
	316	537	498	553					337	843	895	896						333	1061	58219	52001	30983	7348	2123
	313	563	538	669
										Ag-647	Ag+TAT	Ag+T-Ag				2d related T-Ag uptake in bystander		cells	Ag-555	DMEM+DMSO	Rottlerin	EIPA	MbCD	Cytochalasin D
		Ag-647	Ag+TAT	Ag+T-Ag						1351	1767	1377						902	832	17080	12924	16480	5320	1678
		575	502	503						1381	1671	1181						817	959	18950	13463	17408	5842	1819
		493	509	492						1023	1237	1038						800	932	17115	12142	16810	5437	1952
		506	506	513
		568	511	546
										QD	QD+TAT	QD+T-Ag				2e T-Ag uptake alone		cells	Ag-555	DMEM+DMSO	Rottlerin	EIPA	MbCD	Cytochalasin D
										16228	20866	16477						686	832	22203	21884	14510	7659	1484
		QD	QD+TAT	QD+T-Ag						16404	21140	17075						696	959	21742	21477	15699	7112	1561
		43447	37295	19795						16400	20422	16315						706	932	21932	20878	15062	6306	1520
		47745	39117	21228
		44652	44163	19487
		46466	42420	20089
										IONP	IONP+TAT	IONP+T-Ag
										3445	3300	3316
										3372	3214	2998
		IONP	IONP+TAT	IONP+T-Ag						3096	2862	2918
		4051	4464	3529
		4485	4934	3504
		4356	4797	3604

## Sheet: Fig 3
	a						b						c
	d						e						f
			Selected other repeated images
			Cells treated with Au50 alone							Cells treated with Au50 alone							Cells treated with Au50 alone
				Cells treated with Au50 +T-Au							Cells treated with Au50 +T-Au							Cells treated with Au50 +T-Au
			Cells treated with Au50 +T-Au							Cells treated with Au50 +T-Au							Cells treated with Au50 +T-Au

## Sheet: Fig 4
Fig 4a impact of 20 AA on T-Ag bystander to Ag in CHO								Fig 4b impact of 20 AA on T-Ag bystander to Ag in H1975
		Bystander Ag-647 uptake								Bystander Ag-647 uptake
	Cells	342	319	372					Cells	452	488	455	540
	Ag-647	993	955	1191					Ag-647	1014	1310	1129	1360
	AA-free	2016	3073	5632					AA-free	2636	2898	3390	3469
	19AA+	4821	6471	8160					19AA+	3306	4546	4237	5370
	DMEM	36955	45771	79834					DMEM	55419	56406	75260	44398
	20AA+	47151	37259	68545					20AA+	48280	51669	73328	40721
	Ala	6351	7975	22151					Ala	14318	11553	16652	25143
	Arg	5202	7464	15909					Arg	5833	5384	4151	8402
	Asn	5338	7798	24808					Asn	7427	4785	4807	5597
	Asp	4945	5704	14860					Asp	7193	4979	4289	6101
	Cys	43710	45278	106341					Cys	87301	53019	82000	58954
	Glu	5497	6333	16557					Glu	6653	5615	4866	5622
	Gln	7084	8769	23749					Gln	11410	6267	5548	10639
	Gly	6102	7700	19290					Gly	7989	6061	5117	10212
	His	7089	7757	22509					His	9059	7375	6122	8448
	Ile	7477	10459	19934					Ile	13297	10536	6574	9793
	Leu	7604	9427	32770					Leu	15286	27889	8420	30149
	Lys	5872	7672	25336					Lys	7747	12941	5143	24009
	Met	8025	8856	26219					Met	12978	7528	5664	11175
	Phe	4585	6912	15542					Phe	5139	8580	4173	7096
	Pro	4876	14367	21739					Pro	8003	5015	4833	7460
	Ser	5267	7863	18934					Ser	9883	6076	5079	6648
	Thr	6448	10170	26538					Thr	10834	10689	4692	10314
	Trp	5367	7792	19173					Trp	6916	5020	5016	10514
	Tyr	6696	8739	22164					Tyr	8663	7161	4651	6389
	Val	7731	10534	23857					Val	5877	8510	6088	18766
Fig 4c CHO T-Ag to Au in 4 mediums									Fig 4d CHO T-Ag to IONP in 4 mediums
Au-647			Au + T-Ag						IONP-647			IONP + T-Ag
	Cells	Au	AA-	20AA+	Cys	19AA+				Cells	IONP	AA-	Cys	20AA+	19AA+
1	301	352	480	5163	7444	720			1	364	4484	4506	16669	16880	4152
2	293	352	440	4926	7441	725			2	369	3283	4895	16745	17114	3810
3	293	351	472	5220	7958	716			3	364	3558	4489	17932	18254	3804
4	304	370	425	5747	8394	574			4	329	2096	4751	15293	20619	3824
5	301	359	437	4765	6663	572			5	323	2160	6259	22288	25383	4704
6	308	389	485	5156	5226	574			6	331	2382	6586	27306	26842	4680
	Fig 4e CHO T-Ag to Ag-488 in AA-, Cys
	Ag-488 + T-Ag in AA-free						Ag-488 + T-Ag in AA-free						Ag-488 + T-Ag in AA-free						Ag-488 alone in AA-free
	Green: Ag-488 uptake		Magnify: 40x10				Red: T-Ag uptake		Magnify: 40x10				Merge: Green/Ag-488, Red/T-Ag, blue/Nuclei, 40x10						Merge: Green/Ag-488, blue/Nuclei. Magnify 63x10
	Ag-488 + T-Ag in Cys						Ag-488 + T-Ag in Cys						Ag-488 + T-Ag in Cys						Ag-488 alone in Cys
	Green: Ag-488 uptake		Magnify: 40x10				Red: T-Ag uptake		Magnify: 40x10				Merge: Green/Ag-488, Red/T-Ag, blue/Nuclei, 40x10						Merge: Green/Ag-488, blue/Nuclei. Magnify 63x10
	Selected other repeated images
	Ag-488 + T-Ag in AA-free						Ag-488 + T-Ag in AA-free						Ag-488 + T-Ag in AA-free						Ag-488 alone in AA-free
	Green: Ag-488 uptake		Magnify: 40x10				Red: T-Ag uptake		Magnify: 40x10				Merge: Green/Ag-488, Red/T-Ag, blue/Nuclei, 40x10						Merge: Green/Ag-488, blue/Nuclei. Magnify 63x10
	Ag-488 + T-Ag in Cys						Ag-488 + T-Ag in Cys						Ag-488 + T-Ag in Cys						Ag-488 alone in Cys
	Green: Ag-488 uptake		Magnify: 40x10				Red: T-Ag uptake		Magnify: 40x10				Merge: Green/Ag-488, Red/T-Ag, blue/Nuclei, 40x10						Merge: Green/Ag-488, blue/Nuclei. Magnify 63x10
																			Merge: Green/Ag-488, blue/Nuclei			Magnify 20x10

## Sheet: Fig 5
Fig 5a, CHO, Cys pre incubation for bystander									Fig 5a, H1975, Cys pre incubation for bystander
	Bystander Ag-647	Cells	AA-	Cys to AA-	Cys	Cys to Cys	647-Ag			Bystander Ag-647	Cells	AA-	Cys to AA-	Cys	Cys to Cys	Ag-647
		338	14345	14882	115710	119204	1725				427	7199	5082	66971	113502	677
		338	13953	18275	87944	125384	1442				438	6544	8478	66183	80462	714
		338	12532	18637	67269	66469	1301				424	7915	12902	85119	80126	718
		312	22317	17439	89495	122703					474	6923	5518	71409	71723
		322	18562	21920	88921	63651					466	6719	11595	68225	88689
		324	18524	29158	81440	62492					463	4094	10146	58869	80850
	Fig 5b CHO, Cys conc for T-Ag bystander Ag-647 uptake
	Bystander Ag-647 uptake	cells	Ag-647	AA-	0.025 mM	0.05 mM	0.1 mM	0.2 mM	0.3 mM	0.4 mM	0.6 mM	0.8 mM	1 mM	2.0 mM
		326	993	5807	6519	7789	11590	24022	31736	51492	62091	71625	60512	44156
		331	955	6884	5572	7503	10546	21522	27977	47499	63005	63237	60669	41966
		341	941	5902	8281	12997	15054	31033	37601	58216	71868	66092	48052	31833
		316	580	2824	4367	7147	11826	14412	12611	38042	56820	49974	52751	55206
		320	617	2056	5326	6052	11608	12543	21610	55487	59656	68275	71909	79253
	Fig 5c, H1975, GSH, cystine for bystander								Fig 5c, CHO, GSH, cystine for bystander
	Bystander Ag-647	cells	AA-	Cys	GSH	Cyst			Bystander Ag-647	cells	AA-	Cys	GSH	Cyst
		435	2595	10674	14814	13244				363	6472	25174	29085	34411
		439	3297	18993	10121	19528				349	6741	24585	30341	36116
		438	3610	20054	16627	23409				350	7024	23213	31063	31535
		480	2850	16133	16786	19571				379	6394	29478	31147	34819
		468	2482	13398	15484	19395				398	6537	31862	31850	33381
		460	2425	11902	15249	16085				401	6522	30447	32417	32809
Fig 5d, CHO Cys uptake inhibition for bystander
		Ag-647 bystander uptake								Related T-Ag uptake
	Cells	AA-	Cys	Erastin	Glu				Cells	AA-	Cys	Erastin	Glu
1	316	543	16370	2779	10786			1	787	2990	5785	5358	5168
2	293	484	8900	2033	9704			2	582	3027	5155	5687	5634
3	335	541	14656	3221	8846			3	682	3258	6215	5775	5607
4	268	510	14174	3002	12425			4	549	2746	5247	5157	4663
5	274	506	13805	2504	9417			5	584	3306	5690	5688	5342
6	269	501	13402	2716	7651			6	529	3198	5539	5425	5303

## Sheet: Fig 6
	Fig 6a, T-Ag + Ag-488 in live 4T1 tumor slices																							Fig 6b, T-Ag bystander to Ag in 4T1 tumor
	Ag-488 + T-Ag						Ag-488 + T-Ag						Ag-488 + T-Ag
																								Cells	Ag	Ag+T-Ag	Ag+ T-Ag + C
	Red: T-Ag uptake		Magnify: 63x10				Green: Ag-488 uptake. Magnify: 63x10						Merge: Green/Ag-488, Red/T-Ag, blue/Nuclei, 63x10											1.84	21.2	31	45
AA-free medium																								2.02	18.8	22.9	54.2
																								2.11	14.6	36	51.7
																									26.1	34.4	60.1
																									29.1	36.3	55.2
																								Fig 6c, T-Ag bystander to dxetran in 4T1 tumor
																								Cells	Dex	Dex + T-Ag
																								0.32	13.8	13.3
																								0.21	9.72	10.3
																								0.18	11.7	17.5
	Ag-488 + T-Ag						Ag-488 + T-Ag						Ag-488 + T-Ag
	Red: T-Ag uptake		Magnify: 63x10				Green: Ag-488 uptake. Magnify: 63x10						Merge: Green/Ag-488, Red/T-Ag, blue/Nuclei, 63x10
20AA+ medium
	Ag-488 + T-Ag						Ag-488 + T-Ag						Ag-488 + T-Ag
Cys Medium	Red: T-Ag uptake		Magnify: 63x10				Green: Ag-488 uptake. Magnify: 63x10						Merge: Green/Ag-488, Red/T-Ag, blue/Nuclei, 63x10
							Ag-488						Ag-488
							Green: Ag-488		Magnify: 63x10				Merge: Green/Ag-488, blue/Nuclei, 63x10
					Ag-488 alone 20AA+
Selected other repeated images
	Ag-488 + T-Ag					Ag-488 + T-Ag					Ag-488 + T-Ag
	Red: T-Ag uptake		Magnify: 63x10			Green: Ag-488 uptake. Magnify: 63x10					Merge: Green/Ag-488, Red/T-Ag, blue/Nuclei, 63x10
AA-free medium
	Ag-488 + T-Ag					Ag-488 + T-Ag					Ag-488 + T-Ag
	Red: T-Ag uptake		Magnify: 20x10			Green: Ag-488 uptake. Magnify: 20x10					Merge: Green/Ag-488, Red/T-Ag, blue/Nuclei, 20x10
	Ag-488 + T-Ag					Ag-488 + T-Ag					Ag-488 + T-Ag
	Red: T-Ag uptake		Magnify: 63x10			Green: Ag-488 uptake. Magnify: 63x10					Merge: Green/Ag-488, Red/T-Ag, blue/Nuclei, 63x10
20AA+ medium
	Ag-488 + T-Ag					Ag-488 + T-Ag					Ag-488 + T-Ag
	Red: T-Ag uptake		Magnify: 20x10			Green: Ag-488 uptake. Magnify: 20x10					Merge: Green/Ag-488, Red/T-Ag, blue/Nuclei, 20x10
	Ag-488 + T-Ag					Ag-488 + T-Ag					Ag-488 + T-Ag
	Red: T-Ag uptake		Magnify: 63x10			Green: Ag-488 uptake. Magnify: 63x10					Merge: Green/Ag-488, Red/T-Ag, blue/Nuclei, 63x10
Cys medium
	Ag-488 + T-Ag					Ag-488 + T-Ag					Ag-488 + T-Ag
	Red: T-Ag uptake		Magnify: 20x10			Green: Ag-488 uptake. Magnify: 20x10					Merge: Green/Ag-488, Red/T-Ag, blue/Nuclei, 20x10
						Ag-488 alone					Ag-488 alone
						Green: Ag-488		Magnify: 63x10			Merge: Green/Ag-488, blue/Nuclei, 63x10
				Ag-488, 20AA+
						Green: Ag-488		Magnify: 20x10			Merge: Green/Ag-488, blue/Nuclei				Magnify: 20x10

## Sheet: Fig S1
Supplementary Fig. 1a, cell uptake of T-Ag alone in DMEM
CHO							H1975
	T-Ag alone							T-Ag alone
	Cells	Ag-555	T-Ag					Cells	Ag-555	T-Ag
	663	747	49900					1602	1452	79015
	660	732	47369					1476	1465	68860
	642	721	47149					1493	1513	79435
KPC							4T1
	T-Ag alone							T-Ag alone
	Cells	Ag-555	T-Ag					Cells	Ag-555	T-Ag
	1228	1167	2879					1403	1438	7989
	1168	1218	3115					1416	1487	7972
	1245	1243	3207					1428	1472	8251
A549							Hela
	T-Ag alone							T-Ag alone
	Cells	Ag-555	T-Ag					Cells	Ag-555	T-Ag
	1155	1232	23270					1137	1203	7945
	1136	1276	27303					1122	1221	7143
	1133	1262	29101					1171	1185	8163
H2122							PPC1
	T-Ag alone							T-Ag alone
	Cells	Ag-555	T-Ag					Cells	Ag-555	T-Ag
	1555	1623	15438					2392	2877	13559
	1431	1650	14326					2481	2991	15697
	1540	1677	15581					2472	2967	11633
MIA Paca2							LL2
	T-Ag alone							T-Ag alone
	Cells	Ag-555	T-Ag					Cells	Ag-555	T-Ag
	1679	1811	16081					1414	1696	8155
	1625	1818	16658					1383	1564	14184
	1584	1738	8856					1400	1639	18245
Supplementary Fig. 1b, cell uptake of T-NPs alone in DMEM
H1975	Cells	IONP-647	T-IONP-647				CHO	Cells	IONP-647	T-IONP-647
NP uptake	488	1251	423157				NP uptake	407	1167	433316
	339	1436	450733					372	1022	405667
	488	1457	379453					380	1059	390786
H1975	Cells	QD-647	T-QD-647				CHO	Cells	QD-647	T-QD-647
NP uptake	488	3199	522379				NP uptake	407	1807	470366
	339	3797	529185					372	1643	404941
	488	3012	513934					380	1685	421769
H1975	Cells	Au-647	T-Au-647				CHO	Cells	Au-647	T-Au-647
NP uptake	640	1079	469862				NP uptake	334	1327	349486
	526	1086	558856					336	1417	351387
	489	1027	574383					329	1254	317898

## Sheet: Fig S2 
	Supplementary Fig. 2. Enhancement factors of AgNPs
			CF488A - AgNP
			1	2	3	4	5	6
	PBS	A	243	243	244	234	232	248
	Ag-488	B	OVRFLW	OVRFLW	42827	14877	4813	1778	Non-etched signal
		C	OVRFLW	OVRFLW	44287	15282	5077	1804
		D	OVRFLW	OVRFLW	47873	15693	5248	1963
	Etchant +PBS	E	218	206	228	238	215	231
	Ag-488 + etchant	F	62923	54672	31320	12592	3273	1258	Etched signal
		G	63170	53385	31129	12193	3276	1180
		H	62987	51050	30719	12865	3457	1034
			CF555 - AgNP
			1	2	3	4	5	6
	PBS	A	76	67	77	78	78	93
	Ag-555	B	OVRFLW	OVRFLW	50741	15931	5110	1778	Non-etched signal
		C	OVRFLW	OVRFLW	49487	14975	5179	1746
		D	OVRFLW	OVRFLW	49969	14905	5263	1710
	Etchant +PBS	E	71	73	81	72	82	61
	Ag-555 + etchant	F	65057	22368	8790	3219	1030	368	Etched signal
		G	65772	22628	8953	3212	1023	265
		H	67522	23239	8993	3436	1006	380
			CF647 - AgNP
			1	2	3	4	5	6
	PBS	A	4	0	2	3	2	3
	Ag-647	B	17283	9302	4012	1636	680	247	Non-etched signal
		C	17318	9301	4178	1529	574	273
		D	17337	9589	3951	1526	568	242
	Etchant +PBS	E	0	2	0	2	0	0
	Ag-647 + etchant	F	14416	7160	2665	962	348	119	Etched signal
		G	14855	7501	2855	985	327	110
		H	14044	7455	2696	961	315	101

## Sheet: Fig S3 
Supplementary Fig. 3 a and b, T-Ag bystander to Ag in cells, DMEM medium
A549					4T1					MIA Paca2
	Ag bystander in DMEM					Ag bystander in DMEM					Ag bystander in DMEM
	Cells	Ag-647	Ag + T-Ag			Cells	Ag-647	Ag + T-Ag			Cells	Ag-647	Ag + T-Ag
Bystander Ag-647 uptake	342	1829	9550		Bystander Ag-647 uptake	486	1033	6640		Bystander Ag-647 uptake	426	652	9342
	342	1452	8176			481	1041	6916			429	657	8098
	343	1462	10009			559	1138	11711			430	650	8845
	Cells	Ag-555	Ag + T-Ag			Cells	Ag-555	Ag + T-Ag			Cells	Ag-555	Ag + T-Ag
Corresponding T-Ag uptake	1155	1232	27382		Corresponding T-Ag uptake	1555	1623	11171		Corresponding T-Ag uptake	1679	1811	16731
	1136	1276	29227			1431	1650	9632			1625	1818	12792
	1133	1262	26726			1540	1677	9580			1584	1738	11280
KPC					Hela					LL2
	Ag bystander in DMEM					Ag bystander in DMEM					Ag bystander in DMEM
	Cells	Ag-647	Ag + T-Ag			Cells	Ag-647	Ag + T-Ag			Cells	Ag-647	Ag + T-Ag
Bystander Ag-647 uptake	492	1129	3725		Bystander Ag-647 uptake	338	521	3319		Bystander Ag-647 uptake	605	1958	13745
	442	882	3993			341	498	3372			591	1837	14595
	483	970	3745			345	525	3774			624	2031	19277
	Cells	Ag-555	Ag + T-Ag			Cells	Ag-555	Ag + T-Ag			Cells	Ag-555	Ag + T-Ag
Corresponding T-Ag uptake	1228	1167	3504		Corresponding T-Ag uptake	1137	1203	5576		Corresponding T-Ag uptake	1414	1696	14484
	1168	1218	3538			1122	1221	5662			1383	1564	18262
	1245	1243	4162			1171	1185	7025			1400	1639	19864
H2122					PPC1
	Ag bystander in DMEM					Ag bystander in DMEM
	Cells	Ag-647	Ag + T-Ag			Cells	Ag-647	Ag + T-Ag
Bystander Ag-647 uptake	399	592	1401		Bystander Ag-647 uptake	581	870	16088
	371	551	1063			548	807	13261
	408	583	861			587	898	13472
	Cells	Ag-555	Ag + T-Ag			Cells	Ag-555	Ag + T-Ag
Corresponding T-Ag uptake	1555	1623	13101		Corresponding T-Ag uptake	2392	2877	14421
	1431	1650	16226			2481	2991	12493
	1540	1677	19370			2472	2967	11582
Supplementary Fig. 3c, corresponding T-Ag of bystander
CHO				Ag-647	Au-647	IONP-647	QD-647
		Cells	T-Ag alone	T-Ag
Corresponding T-Ag uptake		877	18263	14122	16643	19914	13886
		897	17632	14205	16362	20544	15373
		893	19276	16446	16814	17594	14584
		712	33483	21939	30340	33263	29210
		805	35069	20615	28581	32736	31245
		770	27626	17977	28646	31772	32003
H1975				Ag-647	Au-647	IONP-647	QD-647
		Cells	T-Ag alone	T-Ag
Corresponding T-Ag uptake		1863	35032	36130	26027	44160	29504
		1864	49677	40795	27443	55311	36563
		1698	48258	44379	35738	47774	29544
		1611	71024	49400	64641	55549	66611
		1802	66732	56325	60614	76705	62859
		1730	63231	57990	58998	72835	65752

[truncated: 15 more sheets: Fig S4  , Fig S5 , Fig S6 , Fig S7, Fig S8, Fig S9 , Fig S10, Fig S11 , Fig S12 , Fig S13 , Fig S14 , Fig S15 , Fig S16 , Fig S17 , Table S4]
